# Supplementary material for: MicroRNA-488-3p-loaded engineered exosomes inhibit proliferation, migration and invasion of hepatocellular carcinoma by targeting SEC61G
Source: PLoS One. 2026 Feb 9;21(2):e0341056. doi: 10.1371/journal.pone.0341056 (PMC12885305; doi:10.1371/journal.pone.0341056)
Supplement: S1 Table — (XLS) [file pone.0341056.s003.xls]

## Sheet: Sheet1
S1 Table. 1CCK8 assay for HEPG2 cells after transfected with different miRNA mimics (Figure 1A)
	TIME(h)	NC			miR-216b-3p			miR-342-3p			miR-651-3p			miR-488-3p			miR-570-3p
OD450	0	0.2697	0.263	0.2615	0.2517	0.2595	0.2513	0.2443	0.2342	0.2396	0.2424	0.2387	0.2454	0.239	0.2438	0.2314	0.2684	0.255	0.2621
	24	0.3581	0.3673	0.3685	0.353	0.3547	0.3547	0.3624	0.37	0.3778	0.3531	0.345	0.3484	0.3059	0.3239	0.3223	0.3626	0.3583	0.369
	48	1.0919	1.0707	1.0723	1.2804	1.2857	1.2883	1.529	1.5798	1.5409	1.134	1.1531	1.1889	1.1548	1.1666	1.1956	1.1341	1.1734	1.1366
	72	1.4785	1.466	1.4741	1.4955	1.5268	1.5968	1.527	1.5143	1.5686	1.311	1.2204	1.2944	1.018	1.1137	1.0809	1.6353	1.7226	1.5738
	96	2.0449	2.0739	2.0395	1.8351	1.8807	1.8377	2.1471	1.9425	1.9788	1.558	1.5625	1.6252	1.4876	1.5952	1.5294	2.1009	2.0716	2.086
S2 Table. Statistical analysis of the SEC61G protein expression intervened by different miRNA mimics (Figure 1B)
Relative expression	miR-488-3p	miR-216-3p	miR-376a-5p	miR-375-3p	miR-651-3p	NC
1	0.984296	1.93451	1.87608	2.13948	1.45727	2.26432
2	1.00159	1.96293	1.8152	2.08106	1.38927	2.25932
3	1.01412	2.10453	1.94502	2.32587	1.53218	2.37871
S3 Table.Dual-luciferase assay of hsa-miR-651-3p and SEC61G(Figure 1C)
Index	SEC61G-WT + nc mimics	SEC61G-WT + hsa-miR-488-3p mimics	SEC61G-MUT1 + nc mimics	SEC61G-MUT1 + hsa-miR-488-3p mimics
Renilla /Firefly	0.786757	0.743855	0.993419	1.00759
	0.764259	0.733014	0.962042	0.966649
	0.761593	0.711584	0.975782	0.990373
S4 Table.Dual-luciferase assay of hsa-miR-488-3p and SEC61G (Figure 1D)
Index	SEC61G-WT + nc mimics	SEC61G-WT + hsa-miR-488-3p mimics	SEC61G-MUT1 + nc mimics	SEC61G-MUT1 + hsa-miR-488-3p mimics
Renilla /Firefly	0.786757	0.424199	0.697816	0.710033
	0.764259	0.397263	0.703102	0.715661
	0.761593	0.439814	0.702717	0.710526
S5 Table.RT-PCR assay for miR-488-3p expression in exosomes (Figure 2D)
Sample	gene	Ct	gene	Ct	△Ct	△Ct平均值	—ΔΔСТ	2-ΔΔСТ
NC	miR-488-3p	43.59	U6	23.25	20.34	19.395	-20.34	7.53442e-07
NC	miR-488-3p	-	U6	23.1
NC	miR-488-3p	41.54	U6	23.09	18.45		-18.45	2.79252e-06
OE	miR-488-3p	32.87	U6	22.47	10.4		-10.4	0.000740096
OE	miR-488-3p	32.86	U6	22.86	10		-10	0.000976562
OE	miR-488-3p	33.02	U6	22.57	10.45		-10.45	0.000714886
S6 Table.CCK8 assay for cells tranfected with exosomal miR-488-3p mimics
	TIME(h)	CON			EXO-NC			EXO-miR-488
OD450	0	0.4375	0.436	0.436	0.432	0.429	0.4293	0.431	0.4295	0.4313
	24	0.649	0.648	0.6482	0.641	0.637	0.6363	0.623	0.616	0.6157
	48	1.446	1.445	1.4456	1.479	1.474	1.471	1.4075	1.4032	1.4053
	72	1.92	1.938	1.9546	2.04	2.02	1.9989	1.7974	1.8132	1.8033
	96	2.59	2.63	2.6654	2.5980,	2.6	2.602	2.265	2.305	2.3403
S7 Table. Results of cell colony assay
Group	CON			EXO-NC			EXO-miR-488
Number of colonies	185	179	188	186	178	175	133	126	138
S8 Table. statistial analysis of apoptosic cells
Group	apoptosis rate (%)
CON	2.53
CON	3
CON	2.99
EXO-NC	2.89
EXO-NC	3.15
EXO-NC	2.9
EXO-miR-488	4.11
EXO-miR-488	4.31
EXO-miR-488	4.81
S9 Table. Data of migrative HepG2 cells
Number of cells	CON	EXO-NC	EXO-miR-488
	154	153	96
	160	149	99
	158	159	105
S10 Table. Data of invasion HepG2 cells
Cell number	CON	EXO-NC	EXO-miR-488
	74	64	42
	78	68	46
	70	72	40
S11 Table. Data for wound-healing assay
CON-0H	4239288	4180608	4224384
EXO-NC-0H	4479660	4406832	4567068
EXO-miR-488-0H	4588920	4646808	4646808
CON-24H	721116	744192	741744
EXO-NC-24H	1287144	1461672	1313280
EXO-miR-488-24H	1985256	1960200	1941624
